# Supplementary material for: Case Study on Shifts in Human Skin Microbiome During Antarctica Expeditions
Source: Microorganisms. 2025 Oct 30;13(11):2491. doi: 10.3390/microorganisms13112491 (PMC12654554; doi:10.3390/microorganisms13112491)
Supplement: Supplementary file 1 [file microorganisms-13-02491-s001.zip]

Archive with 4 entries (4 files):
- Supplementary_Data.pdf
- Table_S1.pdf
- Table_S2.pdf
- Table_S3.pdf
